# Supplementary material for: Characterizing sleep-related phenotypes with patient-reported outcomes in Parkinson’s disease
Source: Front Aging Neurosci. 2025 Oct 16;17:1630150. doi: 10.3389/fnagi.2025.1630150 (PMC12571807; doi:10.3389/fnagi.2025.1630150)
Supplement: Supplementary file 1 [file Table_1.XLSX]

## Sheet: Table 1
Table 1. Demographic and clinical characteristics of the study population.
Characteristics	Idiopathic PD (N=331)
Age (Years)
Mean (SD)	67.5 (8.74)
Median [Min, Max]	68.1 [39.3, 89.9]
Not available	8 (2.4%)
Gender
Male	132 (39.9%)
Female	197 (59.5%)
Not available	2 (0.6%)
Years since PD diagnosis
Mean (SD)	8.44 (5.68)
Median [Min, Max]	7.80 [0.00548, 36.1]
Not available	12 (3.6%)
Ethnicity/Race
White	308 (93.1%)
Non-White	20 (6.0%)
Not available	3 (0.9%)
Education
Grades 9-11	2 (0.6%)
Completed High School/GED	21 (6.3%)
Technical school	17 (5.1%)
Associate degree	23 (6.9%)
Bachelor's degree	97 (29.3%)
Graduate/Professional degree	170 (51.4%)
Not available	1 (0.3%)
Income
Less than $20,000	9 (2.7%)
Between $20-40,000	29 (8.8%)
Between $40-60,000	38 (11.5%)
Between $60-80,000	47 (14.2%)
Between $80-100,000	37 (11.2%)
Between $100-150,000	70 (21.1%)
More than $150,000	56 (16.9%)
Not available	45 (13.6%)
Pro-PD
Mean (SD)	793 (467)
Median [Min, Max]	699 [50.0, 2290]
PSQI score (Continuous)
Mean (SD)	7.80 (3.66)
Median [Min, Max]	7.00 [1.00, 18.0]
Sleep quality (PSQI score range)
Good sleep quality (0-5)	98 (29.6)
Some sleep difficulites (6-10)	154 (46.5)
Significant sleep problems (11-21)	79 (23.9)

## Sheet: Table 2
Table 2. Univariable association analysis of PRO-PD with continuous dependent variables.
Dependent variable	ρ (Spearman's rho)	P-value*
Age (n=323)	0.199	0.00313
Years since diagnosis (n=319)	0.317	6.75E-09
PSQI score (n=331)	0.373	2.24e-12
*Computed using Spearman's rank correlation test

## Sheet: Table 3
Table 3. Univariable association analysis of PRO-PD with categorical dependent variables.
Dependent variable	PRO-PD		P-value*
	Mean (SD)	Median [Min, Max]
Ethnicity/Race
White (308)	783.6 (462.7)	698.5 [423.0, 1059.3]	0.814
Non-White (20)	795.0 (403.5)	639.7 [533.5, 1005.3]
Gender (n)
Male (197)	854.0 (477.5)	827.5 [505.8, 1194.0]	0.0486
Female (132)	757.2 (456.4)	665.0 [422.0, 986.0]
Education (n)
Grades 9-11 (2)	1880.0 (579.8)	1880.0 [1675.0, 2085.0]	0.179
Completed High School/GED (21)	979.2 (572.5)	1150.0 [471.2, 1358.0]
Technical school (17)	781.2 (413.0)	684.0 [449.0, 960.0]
Associate degree (23)	765.1 (420.6)	748.0 [547.5, 946.5]
Bachelor's degree (97)	754.7 (414.5)	711.0 [438.0, 992.0]
Graduate/Professional degree (170)	778.8 (471.3)	671.5 [423.0, 993.8]
Income (n)
Less than $20,000 (9)	753.7 (560.0)	610.0 [326.0, 1150.0]	0.0315
Between $20-40,000 (29)	924.9 (471.1)	931.0 [570.0, 1150.0]
Between $40-60,000 (38)	856.1 (410.7)	831.7 [545.3, 1237.3]
Between $60-80,000 (47)	825.5 (407.0)	727.0 [519.5, 1096.0]
Between $80-100,000 (37)	888.4 (511.8)	762.0 [533.0, 1375.0]
Between $100-150,000 (70)	706.0 (479.0)	659.5 [295.3, 928.8]
More than $150,000 (56)	654.4 (399.6)	627.5 [362.0, 834.5]
Sleep quality (PSQI score range, n)
Good sleep quality (0-5, 98)	587.4 (415.5)	499.0 [295.3, 805.5]	2.227e-10
Some sleep difficulites (6-10, 154)	798.6 (434.9)	726.5 [480.9, 992.8]
Significant sleep problems (11-21, 79)	1038.8 (470.4)	959.0 [645.5, 1365.0]
*Computed using the Mann-Whitney U test or Kruskal-Wallis test.
Bold P-values indicate P-value<0.05

## Sheet: Table 4
Table 4. Multivariable linear regression analyis of PRO-PD with dependent variables.
Dependent variable	Estimate	SE	P-value
PSQI	39.6918	6.74668	1.24927e-08
Years since PD diagnosis	21.4078	4.30028	1.17735e-06
Gender
Male	Ref.
Female	-119.23	49.5159	0.0167486
Age (Years)	4.96643	2.81306	0.0786693
Income
Income less than $20,000	Ref.
Income between $20-40,000	257.494	92.0838	0.00555971
Income between $40-60,000	79.3126	84.8632	0.350875
Income between $60-80,000	122.365	77.9611	0.117747
Income between $80-100,000	188.226	81.7347	0.022084
Income less than $20,000	225.262	149.839	0.133974
income more than $150,000	-33.1745	72.8784	0.649347
Adjusted R-square (Model): 0.2418
P-value (Model): 1.86E-13

## Sheet: Table 5
Supplementary Table 2. Association of PRO-PD components with overall PSQI score.
PRO-PD component*	Spearman's-ρ	P-Value
Insomnia	0.692753	<2.2E-16
Fatigue	0.369848	3.61777e-12
Anxiety	0.317904	3.29783e-09
Balance	0.303383	1.78158e-08
Withdrawn	0.293838	5.14019e-08
Motivation	0.293799	5.16243e-08
Depression	0.292295	6.07848e-08
Musclepain	0.283648	1.52764e-07
Sleepy	0.279308	2.398e-07
Walk	0.272462	4.80835e-07
Visual	0.236231	1.4041e-05
Slow	0.223588	4.05165e-05
Memory	0.223464	4.09272e-05
Restlesslegs	0.21939	5.68539e-05
Dressing	0.215564	7.69871e-05
Rbd	0.212581	9.7156e-05
Stoop	0.212412	9.84376e-05
Urinary	0.208996	0.000127962
Comprehension	0.205919	0.000161484
Speech	0.204536	0.0001791
Rising	0.1988	0.000273095
Nausea	0.191363	0.000463887
Handwriting	0.18718	0.000619677
Constipation	0.184787	0.000729275
Falls	0.179743	0.00102143
Sexual	0.173952	0.00148773
Freezing	0.168334	0.00211965
Dizzy	0.137593	0.0122195
Hallucinations	0.132245	0.0160633
Dyskinesia	0.125457	0.0224374
Drool	0.114407	0.0374881
Smell	0.101886	0.0641037
Tremor	0.073018	0.185108
*Components sorted in the order of increasing P-values

## Sheet: Table 6
Supplementary Table 3. Association of PSQI components with overall PRO-PD scores.
PSQI-component	Spearman-ρ	P-Value
Daytime dysfunction	0.51	<2.2E-16
Sleep disturbances	0.29	9.867e-08
Subjective sleep quality	0.21	0.000162
Use of sleeping medications	0.18	0.001004
Sleep duration	0.17	0.001579
Habitual sleep efficiency	0.16	0.003175
Sleep latency	0.12	0.03006
Sleepeff
Sleepdisturb
Sleepmeds
Daytimedysfx

## Sheet: Supplementary Table 1
Supplementary Table 1. Geographical distribution of the study participants (N=331).
Country	n (%)
United States	234 (70.6)
United Kingdom	27 (8.1)
Canada	16 (4.8)
Australia	10 (3.0)
Newzealand	4 (1.2)
South Africa	4 (1.2)
France	3 (0.9)
Netherlands	2 (0.6)
Azerbaijan	1 (0.3)
Brazil	1 (0.3)
Denmark	1 (0.3)
Ecuador	1 (0.3)
Germany	1 (0.3)
Ireland	1 (0.3)
Israel	1 (0.3)
Italy	1 (0.3)
Norway	1 (0.3)
Portugal	1 (0.3)
Slovakia	1 (0.3)
Spain	1 (0.3)
Sweden	1 (0.3)
Venezuala	1 (0.3)
Not available	17 (5.1)

## Sheet: Supplementary Table 2
Supplementary Table 4. Association of PRO-PD components with PSQI components .
PRO-PD components	PSQI components	P-value	Adjusted P-value*
Slow	Sleepqual	0.0510051	0.111153
Slow	Sleeplatency	0.847906	0.870516
Slow	Sleepduration	0.0432342	0.0977509
Slow	Sleepeff	0.592388	0.684208
Slow	Sleepdisturb	0.00161139	0.00653035
Slow	Sleepmeds	0.0872809	0.172324
Slow	Daytimedysfx	1.87187e-09	2.40223e-08
Constipation	Sleepqual	0.0992004	0.190961
Constipation	Sleeplatency	0.438789	0.547894
Constipation	Sleepduration	0.078974	0.161443
Constipation	Sleepeff	0.228039	0.344294
Constipation	Sleepdisturb	0.0344497	0.0855686
Constipation	Sleepmeds	0.0644146	0.136512
Constipation	Daytimedysfx	4.14645e-05	0.000266064
Walk	Sleepqual	0.00253705	0.0101044
Walk	Sleeplatency	0.809518	0.846148
Walk	Sleepduration	0.0130345	0.041246
Walk	Sleepeff	0.00968521	0.032289
Walk	Sleepdisturb	0.00018314	0.000983844
Walk	Sleepmeds	0.160323	0.262658
Walk	Daytimedysfx	9.68871e-10	1.37738e-08
Freezing	Sleepqual	0.258228	0.372817
Freezing	Sleeplatency	0.619384	0.701878
Freezing	Sleepduration	0.0486701	0.107074
Freezing	Sleepeff	0.224684	0.341461
Freezing	Sleepdisturb	0.082077	0.163446
Freezing	Sleepmeds	0.483609	0.594221
Freezing	Daytimedysfx	9.69915e-05	0.000560126
Falls	Sleepqual	0.156844	0.259899
Falls	Sleeplatency	0.380967	0.4944
Falls	Sleepduration	0.793608	0.837094
Falls	Sleepeff	0.0435859	0.0977509
Falls	Sleepdisturb	0.0901632	0.176506
Falls	Sleepmeds	0.0268224	0.0704087
Falls	Daytimedysfx	0.00745559	0.0257051
Rising	Sleepqual	0.700927	0.77102
Rising	Sleeplatency	0.62162	0.701878
Rising	Sleepduration	0.043419	0.0977509
Rising	Sleepeff	0.245683	0.361483
Rising	Sleepdisturb	0.021897	0.0599852
Rising	Sleepmeds	0.186479	0.29708
Rising	Daytimedysfx	1.32088e-07	1.40133e-06
Dressing	Sleepqual	0.494413	0.604282
Dressing	Sleeplatency	0.787533	0.834496
Dressing	Sleepduration	0.307843	0.42078
Dressing	Sleepeff	0.208693	0.325731
Dressing	Sleepdisturb	0.00515802	0.0180531
Dressing	Sleepmeds	0.257615	0.372817
Dressing	Daytimedysfx	6.01103e-10	9.25699e-09
Motivation	Sleepqual	0.0293019	0.0752082
Motivation	Sleeplatency	0.102242	0.192015
Motivation	Sleepduration	0.0811858	0.163078
Motivation	Sleepeff	0.00449805	0.0159854
Motivation	Sleepdisturb	0.00274537	0.0107488
Motivation	Sleepmeds	0.295774	0.411589
Motivation	Daytimedysfx	2.61261e-20	2.01171e-18
Handwriting	Sleepqual	0.264464	0.379449
Handwriting	Sleeplatency	0.622879	0.701878
Handwriting	Sleepduration	0.130593	0.229375
Handwriting	Sleepeff	0.71629	0.783912
Handwriting	Sleepdisturb	0.00428482	0.0154655
Handwriting	Sleepmeds	0.113677	0.210076
Handwriting	Daytimedysfx	7.47059e-08	9.08266e-07
Depression	Sleepqual	0.0669108	0.140513
Depression	Sleeplatency	0.131071	0.229375
Depression	Sleepduration	0.553181	0.660178
Depression	Sleepeff	0.147348	0.248448
Depression	Sleepdisturb	9.35548e-06	6.54884e-05
Depression	Sleepmeds	0.0306568	0.077821
Depression	Daytimedysfx	3.58466e-19	2.07014e-17
Withdrawn	Sleepqual	0.0128329	0.0411721
Withdrawn	Sleeplatency	0.120355	0.217203
Withdrawn	Sleepduration	0.181683	0.29145
Withdrawn	Sleepeff	0.0210064	0.0591765
Withdrawn	Sleepdisturb	9.20093e-05	0.000544978
Withdrawn	Sleepmeds	0.11524	0.211274
Withdrawn	Daytimedysfx	9.71434e-25	1.12201e-22
Anxiety	Sleepqual	0.0685536	0.14174
Anxiety	Sleeplatency	0.172382	0.278463
Anxiety	Sleepduration	0.0453201	0.100663
Anxiety	Sleepeff	0.00154744	0.00647686
Anxiety	Sleepdisturb	6.17705e-05	0.000385648
Anxiety	Sleepmeds	0.003239	0.0123176
Anxiety	Daytimedysfx	4.64314e-15	1.06898e-13
Fatigue	Sleepqual	0.000391557	0.00177352
Fatigue	Sleeplatency	0.221786	0.339289
Fatigue	Sleepduration	0.0205692	0.0586604
Fatigue	Sleepeff	0.000607702	0.0026996
Fatigue	Sleepdisturb	1.33272e-07	1.40133e-06
Fatigue	Sleepmeds	0.0101442	0.0330042
Fatigue	Daytimedysfx	6.50056e-16	2.14518e-14
Sleepy	Sleepqual	0.00358333	0.0131389
Sleepy	Sleeplatency	0.234418	0.351628
Sleepy	Sleepduration	0.38076	0.4944
Sleepy	Sleepeff	0.192097	0.303935
Sleepy	Sleepdisturb	0.00019854	0.00101917
Sleepy	Sleepmeds	0.214686	0.332836
Sleepy	Daytimedysfx	1.88466e-17	7.25594e-16
Dyskinesia	Sleepqual	0.0362846	0.0888057
Dyskinesia	Sleeplatency	0.766365	0.815807
Dyskinesia	Sleepduration	0.100589	0.192015
Dyskinesia	Sleepeff	0.316666	0.427777
Dyskinesia	Sleepdisturb	0.0163849	0.0503785
Dyskinesia	Sleepmeds	0.740831	0.799682
Dyskinesia	Daytimedysfx	0.0216219	0.0599852
Tremor	Sleepqual	0.816949	0.846257
Tremor	Sleeplatency	0.672494	0.750012
Tremor	Sleepduration	0.122482	0.218099
Tremor	Sleepeff	0.386981	0.4994
Tremor	Sleepdisturb	0.0173816	0.0521449
Tremor	Sleepmeds	0.149884	0.250892
Tremor	Daytimedysfx	0.00157015	0.00647686
Balance	Sleepqual	0.0531643	0.114775
Balance	Sleeplatency	0.0289166	0.0750531
Balance	Sleepduration	0.0165748	0.0503785
Balance	Sleepeff	0.0192606	0.057041
Balance	Sleepdisturb	0.000356813	0.00168212
Balance	Sleepmeds	0.0385231	0.0926961
Balance	Daytimedysfx	1.72671e-10	2.84907e-09
Dizzy	Sleepqual	0.509772	0.616531
Dizzy	Sleeplatency	0.344551	0.458831
Dizzy	Sleepduration	0.258205	0.372817
Dizzy	Sleepeff	0.429668	0.53942
Dizzy	Sleepdisturb	0.0687225	0.14174
Dizzy	Sleepmeds	0.291999	0.411291
Dizzy	Daytimedysfx	8.8793e-07	7.88892e-06
Visual	Sleepqual	0.304652	0.419484
Visual	Sleeplatency	0.507584	0.616531
Visual	Sleepduration	0.759979	0.815807
Visual	Sleepeff	0.0034694	0.0129263
Visual	Sleepdisturb	0.00015532	0.000854263
Visual	Sleepmeds	0.218693	0.336788
Visual	Daytimedysfx	6.96565e-12	1.34089e-10
Insomnia	Sleepqual	5.40334e-28	1.24817e-25
Insomnia	Sleeplatency	9.01559e-12	1.602e-10
Insomnia	Sleepduration	1.30424e-18	6.02561e-17
Insomnia	Sleepeff	2.26818e-15	5.82165e-14
Insomnia	Sleepdisturb	8.30054e-06	6.18524e-05
Insomnia	Sleepmeds	1.53193e-07	1.53859e-06
Insomnia	Daytimedysfx	8.96794e-05	0.000544978
Rbd	Sleepqual	0.0433486	0.0977509
Rbd	Sleeplatency	0.577921	0.674241
Rbd	Sleepduration	0.0404609	0.0963552
Rbd	Sleepeff	0.376613	0.494305
Rbd	Sleepdisturb	2.62174e-07	2.52342e-06
Rbd	Sleepmeds	0.44468	0.552263
Rbd	Daytimedysfx	0.00325269	0.0123176
Restlesslegs	Sleepqual	0.0255186	0.0677562
Restlesslegs	Sleeplatency	0.119011	0.216468
Restlesslegs	Sleepduration	0.00978455	0.032289
Restlesslegs	Sleepeff	0.0220725	0.0599852
Restlesslegs	Sleepdisturb	0.00116176	0.00496975
Restlesslegs	Sleepmeds	0.570265	0.668686
Restlesslegs	Daytimedysfx	0.0195426	0.0571436
Musclepain	Sleepqual	0.0197973	0.0571648
Musclepain	Sleeplatency	0.310154	0.421445
Musclepain	Sleepduration	0.0416259	0.0977509
Musclepain	Sleepeff	0.000191854	0.00100724
Musclepain	Sleepdisturb	0.000107475	0.000605532
Musclepain	Sleepmeds	0.0150621	0.0470183
Musclepain	Daytimedysfx	2.42188e-06	1.92915e-05
Speech	Sleepqual	0.12274	0.218099
Speech	Sleeplatency	0.872988	0.888371
Speech	Sleepduration	0.305079	0.419484
Speech	Sleepeff	0.289504	0.410279
Speech	Sleepdisturb	0.00968608	0.032289
Speech	Sleepmeds	0.39941	0.512576
Speech	Daytimedysfx	1.01366e-09	1.37738e-08
Drool	Sleepqual	0.989269	0.989269
Drool	Sleeplatency	0.857736	0.876713
Drool	Sleepduration	0.618273	0.701878
Drool	Sleepeff	0.370235	0.48871
Drool	Sleepdisturb	0.00109672	0.00478003
Drool	Sleepmeds	0.826607	0.852438
Drool	Daytimedysfx	0.000343273	0.001652
Stoop	Sleepqual	0.161822	0.263246
Stoop	Sleeplatency	0.238661	0.355682
Stoop	Sleepduration	0.0592557	0.126741
Stoop	Sleepeff	0.0805533	0.163078
Stoop	Sleepdisturb	0.000383793	0.00177312
Stoop	Sleepmeds	0.814596	0.846257
Stoop	Daytimedysfx	8.61664e-06	6.22014e-05
Memory	Sleepqual	0.294866	0.411589
Memory	Sleeplatency	0.132648	0.230389
Memory	Sleepduration	0.730675	0.792422
Memory	Sleepeff	0.798147	0.838054
Memory	Sleepdisturb	0.000265113	0.001303
Memory	Sleepmeds	0.112155	0.208934
Memory	Daytimedysfx	5.09038e-15	1.06898e-13
Comprehension	Sleepqual	0.101421	0.192015
Comprehension	Sleeplatency	0.24141	0.357472
Comprehension	Sleepduration	0.675336	0.750012
Comprehension	Sleepeff	0.692138	0.764994
Comprehension	Sleepdisturb	0.000251161	0.00126126
Comprehension	Sleepmeds	0.342807	0.458831
Comprehension	Daytimedysfx	8.35572e-16	2.41272e-14
Smell	Sleepqual	0.589627	0.684208
Smell	Sleeplatency	0.956432	0.96059
Smell	Sleepduration	0.719434	0.783912
Smell	Sleepeff	0.563872	0.665445
Smell	Sleepdisturb	0.56462	0.665445
Smell	Sleepmeds	0.554435	0.660178
Smell	Daytimedysfx	4.00413e-06	3.08318e-05
Sexual	Sleepqual	0.345613	0.458831
Sexual	Sleeplatency	0.408031	0.517886
Sexual	Sleepduration	0.522212	0.628286
Sexual	Sleepeff	0.405872	0.517886
Sexual	Sleepdisturb	0.0365218	0.0888057
Sexual	Sleepmeds	0.137012	0.236192
Sexual	Daytimedysfx	1.50097e-06	1.2383e-05
Urinary	Sleepqual	0.0328013	0.0823599
Urinary	Sleeplatency	0.0237504	0.0637948
Urinary	Sleepduration	0.941454	0.949676
Urinary	Sleepeff	0.451398	0.557609
Urinary	Sleepdisturb	2.38497e-05	0.000157408
Urinary	Sleepmeds	0.203289	0.319454
Urinary	Daytimedysfx	3.10496e-07	2.86898e-06
Hallucinations	Sleepqual	0.634062	0.711011
Hallucinations	Sleeplatency	0.429391	0.53942
Hallucinations	Sleepduration	0.138236	0.236537
Hallucinations	Sleepeff	0.765777	0.815807
Hallucinations	Sleepdisturb	0.157515	0.259899
Hallucinations	Sleepmeds	0.0931931	0.180904
Hallucinations	Daytimedysfx	1.2427e-06	1.0632e-05
Nausea	Sleepqual	0.597242	0.686382
Nausea	Sleeplatency	0.918496	0.930581
Nausea	Sleepduration	0.0432916	0.0977509
Nausea	Sleepeff	0.279303	0.398265
Nausea	Sleepdisturb	1.22666e-05	8.33408e-05
Nausea	Sleepmeds	0.140461	0.238576
Nausea	Daytimedysfx	1.3346e-07	1.40133e-06
*Values in bold indicate adjusted P-value<0.05.

## Sheet: Supplementary Figure 1
Supplementary Figure 1. Correlation plot showing relationship among PRO-PD components.

## Sheet: Supplementary Figure 2
Supplementary Figure 2. Correlation plot showing relationship among PSQI components.
